# Supplementary material for: Analysis of leaf forage value and screening of different populations of Pteroceltis tatarinowii, a rare and endemic species in China
Source: Front Plant Sci. 2023 Jun 30;14:1164451. doi: 10.3389/fpls.2023.1164451 (PMC10348418; doi:10.3389/fpls.2023.1164451)
Supplement: Supplementary file 1 [file Table_1.xlsx]

## Sheet: Sheet1
Supplemental Table 1 United States standard for the quality of legumes, grasses and legumes, and mixed hay (%).
Level	CP	NDF	ADF	DMI	DDM	RFV
super grade	>19	<40	<31	>3.0	>65	>151
Level 1	17-19	40-46	31-35	2.6-3.0	62-65	125-151
Level 2	14-16	47-53	36-40	2.3-2.5	58-61	103-124
Level 3	11-13	54-60	41-42	2.0-2.2	56-57	87-102
Level 4	8-10	61-65	43-45	1.8-1.9	53-55	75-86
Level 5	<8	>65	>45	<1.8	<53	<75
Supplemental Table 2 Differences in the hydrolyzed and free amino acid compositions and contents among three samples of Pteroceltis tatarinowii
Amino acid species	Samples	Hydrolyzed amino acid content /(mg·g-1/g)	Free amino acid content /(mg·g-1)	Amino acid species	Samples	Hydrolyzed amino acid content /(mg·g-1)	Free amino acid content /(mg·g-1)	Amino acid species		Samples	Hydrolyzed amino acid content /(mg·g-1)	Free amino acid content /(mg·g-1)
ALA	SDJN	1.21±0.08b	0.37±0.02A	SER	SDJN	3.03±0.17B	1.82±0.13C	PRO	SDJN		3.79±0.10B	2.81±0.05B
	HBGS	1.37±0.02a	0.20±0.01B		HBGS	4.17±0.08A	4.17±0.08A		HBGS		2.98±0.09C	0.80±0.02C
	GXGL	1.35±0.05a	0.15±0.00C		GXGL	3.26±0.11B	3.26±0.11B		GXGL		5.99±0.11A	3.67±0.02A
	Average	1.31±0.09	0.24±0.10		Average	3.49±0.54	2.47±0.52		Average		4.25±1.35	2.42±1.28
VAL	SDJN	1.32±0.08A	0.15±0.01b	THR	SDJN	7.19±0.19B	4.25±0.07C	LEU	SDJN		40.32±0.59A	11.87±0.93A
	HBGS	1.03±0.09B	0.16±0.01ab		HBGS	8.42±0.40A	5.53±0.05B		HBGS		32.36±0.86B	11.90±0.21A
	GXGL	0.81±0.04B	0.17±0.01a		GXGL	7.66±0.16AB	6.06±0.09A		GXGL		24.14±0.21C	8.82±0.48B
	Average	1.06±0.23	0.16±0.01		Average	7.76±0.58	5.28±0.81		Average		32.28±7.03	10.86±1.62
ILE	SDJN	30.32±0.56A	22.31±0.30B	ASN	SDJN	1.38±0.01A	0.27±0.02C	ASP	SDJN		1.04±0.03B	0.03±0.00A
	HBGS	26.66±0.73B	26.57±1.18A		HBGS	1.07±0.02B	0.38±0.01B		HBGS		1.15±0.04A	0.02±0.00C
	GXGL	21.00±1.14C	19.78±0.59C		GXGL	0.68±0.02C	0.50±0.01A		GXGL		1.04±0.02B	0.02±0.00B
	Average	25.99±4.14	22.89±3.05		Average	1.04±0.30	0.38±0.10		Average		1.08±0.06	0.03±0.00
GLN	SDJN	0.85±0.02A	0.83±0.04A	LYS	SDJN	0.86±0.05a	0.80±0.03A	GLU	SDJN		1.05±0.01AB	0.17±0.02C
	HBGS	0.77±0.01B	0.45±0.01C		HBGS	0.78±0.02b	0.52±0.02C		HBGS		1.09±0.03A	0.39±0.03B
	GXGL	0.61±0.01C	0.55±0.02B		GXGL	0.74±0.01b	0.72±0.02B		GXGL		1.00±0.02B	0.58±0.05A
	Average	0.74±0.11	0.61±0.17		Average	0.79±0.06	0.68±0.13		Average		1.05±0.04	0.38±0.18
MET	SDJN	6.82±0.12A	0.42±0.00A	HIS	SDJN	0.65±0.02A	0.07±0.01b	PHE	SDJN		4.29±0.25A	0.14±0.01A
	HBGS	5.45±0.16B	0.26±0.00C		HBGS	0.65±0.02A	0.07±0.00b		HBGS		3.66±0.17B	0.02±0.00B
	GXGL	3.66±0.09C	0.29±0.00B		GXGL	0.58±0.01B	0.08±0.00a		GXGL		2.70±0.06C	0.03±0.00B
	Average	5.31±1.38	0.33±0.07		Average	0.63±0.04	0.07±0.01		Average		3.55±0.71	0.07±0.06
ARG	SDJN	0.57±0.02B	0.05±0.00A	TYR	SDJN	18.88±0.31A	0.84±0.04A	TRP	SDJN		0.72±0.01C	0.56±0.00
	HBGS	0.67±0.02A	0.04±0.00B		HBGS	16.67±0.37B	0.17±0.00C		HBGS		0.78±0.02B	0.49±0.04
	GXGL	0.48±0.01C	0.04±0.00B		GXGL	12.78±0.18C	0.32±0.01B		GXGL		0.87±0.02A	0.54±0.05
	Average	0.57±0.08	0.04±0.01		Average	16.11±2.69	0.44±0.31		Average		0.79±0.06	0.53±0.04
GLY	SDJN	0.40±0.05	0					Total	SDJN		124.71±1.48A	47.75±0.84B
	HBGS	0.45±0.01	0						HBGS		110.17±2.86B	50.56±1.21A
	GXGL	0.39±0.02	0						GXGL		89.73±1.87C	45.30±1.30C
	Average	0.41±0.04	0						Average		108.20±15.34	47.87±2.48
Note: Different capital letters indicate significant differences at the 0.01 level, and different lowercase letters indicate significant differences at the 0.05 level.
